# Supplementary material for: ISAnWin: inductive generalized zero-shot learning using deep CNN for malware detection across windows and android platforms
Source: PeerJ Comput Sci. 2024 Dec 23;10:e2604. doi: 10.7717/peerj-cs.2604 (PMC11784898; doi:10.7717/peerj-cs.2604)
Supplement: Supplemental Information 2 [file peerj-cs-10-2604-s002.py]

import torch
from torch import optim
import torch.nn.functional as F
import time
import os
import matplotlib.pyplot as plt

from loss import ContrastiveLoss
import datahandler as dl
from model import ResNet34
from torch.utils import tensorboard

#!root_dir = '..\data\New_train'
root_dir = 'data'
epochs = 200
lear_rate = 0.0005
trainbatchsize = 4
validbatchsize = 4
testbatchsize = 1
log_dir = "logs"

if not os.path.exists(log_dir):
    os.makedirs(log_dir)
writer = tensorboard.SummaryWriter(log_dir)

train_loader, valid_loader, test_loader = dl.pre_processor(root_dir=root_dir,
                                            trainbatchsize=trainbatchsize, 
                                            validbatchsize=validbatchsize,
                                            testbatchsize=1)

net = ResNet34().cuda()
# net.train()
criterion = ContrastiveLoss().cuda()
optimizer = optim.Adam(net.parameters(), lr = lear_rate )
scheduler = torch.optim.lr_scheduler.StepLR(optimizer, 1, gamma=0.95)

train_losses = []
val_losses = []

train_accuracies=[]
val_accuracies=[]

best_val = 0

start_time = time.time()

for epoch in range( epochs):

    net.train()
    running_loss = 0

    correct = 0
    total = 0

    for i, data in enumerate(train_loader, 0):
        img0, img1, label = data

        img0, img1, label = img0.cuda(), img1.cuda(), label.cuda()

        optimizer.zero_grad()

        output1, output2 = net(img0, img1)
        #print("Output1","Output2",output1,output2)
        loss_contrastive = criterion(output1, output2, label)

        loss_contrastive.backward()
        optimizer.step()

        running_loss += loss_contrastive.item()

        writer.add_scalar('train_loss/epoch', running_loss, epoch)
    train_losses.append(running_loss/len(train_loader))
    
    if epoch % 2 == 0:
        val_loss = 0
        correct_val = 0
        total_val = 0
        net.eval()
        with torch.no_grad():
            for i , data in enumerate(valid_loader, 0):
                img_0, img_1, label_ = data
                img_0, img_1 , label_ = img_0.cuda(), img_1.cuda() , label_.cuda()
                output1, output2 = net(img_0, img_1)
                #distance = torch.sigmoid(F.pairwise_distance(output1, output2))
                loss_val = criterion(output1, output2, label_)
                val_loss += loss_val.item() 
            
            writer.add_scalar('val_loss/epoch', val_loss, epoch)
        val_losses.append(val_loss/len(valid_loader))

        print('Epoch : ',epoch, "\t Train loss: {:.2f}".format(running_loss/len(train_loader)),
            "\t Validation loss: {:.2f}".format(val_loss/len(valid_loader)))
        

        if val_loss/len(valid_loader) < best_val:
            best_val = val_loss/len(valid_loader)
            #!PATH = '../models/best_model_val_loss.pth'
            PATH = '../models/best_model_val_loss.pth'
            torch.save(net, PATH)
            print()
            print("Saved best model at epoch:  ", epoch)
            print()
        
        if epoch%2 == 0:
            #!PATH = "../models/saved_epoch_model.pth"
            PATH = "../models/saved_epoch_model.pth"
            torch.save(net, PATH)

    scheduler.step()
    


print('It took {} seconds to train the model.. '.format(time.time() - start_time))


# plot and save the losses
fig = plt.figure(figsize=(10,5))
plt.title("Training and Validation Loss")
plt.plot(train_losses, label = "train")
plt.plot(val_losses, label = "val")
plt.xlabel("Epochs")
plt.ylabel("Loss")
plt.legend()
fig.savefig('new_Train_&_Val_loss.png')


"""
    for i, data in enumerate(train_loader, 0): # giving the argument 0 starts the counter from 0
        img0, img1 , label = data

        img0, img1 , label = img0.cuda(), img1.cuda() , label.cuda()

        # reset the gradients
        optimizer.zero_grad()

        output1, output2 = net(img0, img1)
        loss_contrastive = criterion(output1, output2, label)

        loss_contrastive.backward()                             # backward pass
        optimizer.step()                                        # update weights

        running_loss += loss_contrastive.item()

        writer.add_scalar('train_loss/epoch', running_loss, epoch)
    train_losses.append(running_loss/len(train_loader))
"""
