# Supplementary material for: ISAnWin: inductive generalized zero-shot learning using deep CNN for malware detection across windows and android platforms
Source: PeerJ Comput Sci. 2024 Dec 23;10:e2604. doi: 10.7717/peerj-cs.2604 (PMC11784898; doi:10.7717/peerj-cs.2604)
Supplement: Supplemental Information 4 [file peerj-cs-10-2604-s004.py]

import torch
import torchvision

import datahandler as dh
from misc import Utils

"""

The top row and the bottom row of any column is one pair. The 0s and 1s correspond to the column of the image. 
1 indiciates dissimilar, and 0 indicates similar.
"""

root_dir = '../../Dataset/MVTEC_AD'
trainbatchsize = 4
validbatchsize = 4
testbatchsize = 1


def display_samples (show_train = True, show_valid = True):

    train_loader, valid_loader, test_loader = dh.pre_processor(root_dir=root_dir, trainbatchsize=trainbatchsize, 
                                                validbatchsize=validbatchsize, testbatchsize=testbatchsize)

    if show_valid:
        valid_dataiter = iter(valid_loader)
        # print(dataiter)
        example_batch = next(valid_dataiter)
        # print(example_batch)
        concatenated = torch.cat((example_batch[0],example_batch[1]),0)
        print(example_batch[2].numpy()) # 1 is for different class, 0 is for same class
        Utils.imshow(torchvision.utils.make_grid(concatenated, nrow=4))

    if show_train:
        train_dataiter = iter(train_loader)
        # print(dataiter)
        example_batch = next(train_dataiter)
        # print(example_batch)
        concatenated = torch.cat((example_batch[0],example_batch[1]),0)
        print(example_batch[2].numpy()) # 1 is for different class, 0 is for same class
        Utils.imshow(torchvision.utils.make_grid(concatenated, nrow=4))

    pass

# display_samples (show_train = True, show_valid = True)

if __name__ == '__main__': # to avoid multi-processing error

    display_samples(show_train = True, show_valid = True)
