# Supplementary material for: ISAnWin: inductive generalized zero-shot learning using deep CNN for malware detection across windows and android platforms
Source: PeerJ Comput Sci. 2024 Dec 23;10:e2604. doi: 10.7717/peerj-cs.2604 (PMC11784898; doi:10.7717/peerj-cs.2604)
Supplement: Supplemental Information 5 [file peerj-cs-10-2604-s005.py]

import torch
import torch.nn.functional as F


class ContrastiveLoss(torch.nn.Module):
    """
    Contrastive loss function.
    Based on: http://yann.lecun.com/exdb/publis/pdf/hadsell-chopra-lecun-06.pdf
    """

    def __init__(self, margin=2.0): # Default 2.0
        super(ContrastiveLoss, self).__init__()
        self.margin = margin

    # def forward(self, distance, label):
    #     loss_contrastive = torch.mean((1-label) * torch.pow(distance, 2) +
    #                                   (label) * torch.pow(torch.clamp(self.margin - distance, min=0.0), 2))

    #     return loss_contrastive
    """"
    def forward(self, output1, output2, label):
         abs_distance = torch.abs(output1 - output2)
         loss_contrastive = torch.mean((1-label) * torch.pow(abs_distance, 2) +
                                        (label) * torch.pow(torch.clamp(self.margin - abs_distance, min=0.0), 2))

         return loss_contrastive

"""
    def forward(self, output1, output2, label):
        euclidean_distance = F.pairwise_distance(output1, output2, keepdim = True)
        loss_contrastive = torch.mean((1-label) * torch.pow(euclidean_distance, 2) +
                                      (label) * torch.pow(torch.clamp(self.margin - euclidean_distance, min=0.0), 2))

        return loss_contrastive
